# Supplementary material for: Detection of germline variants in Brazilian breast cancer patients using multigene panel testing
Source: Sci Rep. 2022 Mar 9;12:4190. doi: 10.1038/s41598-022-07383-1 (PMC8907244; doi:10.1038/s41598-022-07383-1)
Supplement: Supplementary file 2 — Supplementary Table S2. [file 41598_2022_7383_MOESM2_ESM.xlsx]

## Sheet: Sheet1
Supplementary Table 2. Allele frequency of pathogenic and probably pathogenic variants according to Brazilian and gnomAD genomic databases
Gene	Transcript	CCDS	Chrom	Pos	Start	Ref	Alt	HGVS	Effect	Type	Classification	Copies	Brazilian_AF non cancer (N=18919)	gnomAD_AF	gnomAD_AF non cancer	gnomAD_AF_afr	gnomAD_AF_amr	gnomAD_AF_eas	gnomAD_AF_nfe	gnomAD_AF_sas	gnomAD_non cancer AF_afr	gnomAD_non cancer AF_amr	gnomAD_non cancer AF_eas	gnomAD_non cancer AF_nfe	gnomAD_non cancer AF_sas
APC	NM_000038.5	CCDS4107	5	112175211	112175211	T	A	c.3920T>A	p.Ile1307Lys	missense_variant	likely-pathogenic	1	0.000661	0.00200765	0.00201248	0	0.000607498	0	0.000687649	0.000718579	0	0.000613354	0	0.000673657	0.000720697
APC	NM_000038.5	CCDS4107	5	112177578	112177578	C	G	c.6287C>G	p.Ser2096*	stop_gained	likely-pathogenic	1	0	0	0	0	0	0	0	0	0	0	0	0	0
ATM	NM_000051.3	CCDS31669	11	108196952	108196952	G	A	c.6975G>A	p.Ala2325Ala	synonymous_variant	likely-pathogenic	1	0.000661	1.19374e-05	1.26704e-05	0	2.89101e-05	0	0	0	0	2.91903e-05	0	0	0
ATM	NM_000051.3	CCDS31669	11	108114816	108114817	CT	C	c.640delT	p.Ser214fs	frameshift_variant	pathogenic	1	5.3e-05	0	0	0	0	0	0	0	0	0	0	0	0
ATM	NM_000051.3	CCDS31669	11	108155007	108155008	AG	A	c.3802delG	p.Val1268fs	frameshift_variant	pathogenic	1	0.000159	3.98162e-05	3.38083e-05	0	8.68106e-05	0	6.16436e-05	0	0	8.76527e-05	0	4.87558e-05	0
ATM	NM_000051.3	CCDS31669	11	108203574	108203576	ATG	AGC	c.7875_7876delTGinsGC	p.AspAla2625GluPro	missense_variant	pathogenic	1	0	3.986e-06	0	0	0	0	8.817e-06	0	0	0	0	0	0
ATM	NM_000051.3	CCDS31669	11	108203577	108203582	CTTATA	C	c.7886_7890delTATTA	p.Ile2629fs	frameshift_variant	pathogenic	1	0	3.9867e-06	4.23177e-06	0	0	0	8.81585e-06	0	0	0	0	9.76372e-06	0
ATM	NM_000051.3	CCDS31669	11	108206683	108206688	TATAAG	T	c.8264_8268delATAAG	p.Tyr2755fs	frameshift_variant	pathogenic	1	7.9e-05	7.97601e-06	8.46568e-06	0	5.79039e-05	0	0	0	0	5.84659e-05	0	0	0
ATM	NM_000051.3	CCDS31669	11	108117855	108117855	G	T	c.1065+1G>T		splice_donor	likely-pathogenic	1	0	0	0	0	0	0	0	0	0	0	0	0	0
ATM	NM_000051.3	CCDS31669	11	108236087	108236087	G	A	c.9023G>A	p.Arg3008His	missense_variant	likely-pathogenic	1	0	7.95513e-06	8.44338e-06	0	0	0	8.79538e-06	0	0	0	0	9.73899e-06	0
ATM	NM_000051.3	CCDS31669	11	108115600	108115600	C	T	c.748C>T	p.Arg250*	stop_gained	pathogenic	1	5.3e-05	3.98403e-06	4.22876e-06	0	2.89352e-05	0	0	0	0	2.92158e-05	0	0	0
ATM	NM_000051.3	CCDS31669	11	108190680	108190680	G	A	c.6348-1G>A		splice_acceptor	likely-pathogenic	1	0	0	0	0	0	0	0	0	0	0	0	0	0
ATM	NM_000051.3	CCDS31669	11	108151895	108151895	G	A	c.3576G>A	p.Lys1192Lys	synonymous_variant	pathogenic	1	0	1.59283e-05	1.26798e-05	0	0	0	3.52199e-05	0	0	0	0	2.925e-05	0
ATM	NM_000051.3	CCDS31669	11	108213970	108213972	AGT	A	c.8292_8293delTG	p.Ser2764fs	frameshift_variant	pathogenic	1	7.9e-05	3.97817e-06	4.22237e-06	0	0	0	8.79631e-06	0	0	0	0	9.74013e-06	0
ATM	NM_000051.3	CCDS31669	11	108143564	108143566	CAG	C	c.3272_3273delAG	p.Glu1091fs	frameshift_variant	pathogenic	1	0	0	0	0	0	0	0	0	0	0	0	0	0
ATM	NM_000051.3	CCDS31669	11	108203486	108203486	T	G	c.7789-3T>G		intronic_other	pathogenic	1	2.6e-05	4.00583e-06	0	0	0	0	8.84956e-06	0	0	0	0	0	0
ATM	NM_000051.3	CCDS31669.1	11	108203576	108203576	G	C	c.7876G>C	p.Ala2626Pro	missense_variant	pathogenic	1	0	3.98695e-06	0	0	0	0	8.81679e-06	0	0	0	0	0	0
ATM	NM_000051.3	CCDS31669	11	108190736	108190736	C	CT	c.6404dupT	p.Arg2136fs	frameshift_variant	pathogenic	1	0	0	0	0	0	0	0	0	0	0	0	0	0
ATM	NM_000051.3	CCDS31669	11	108216545	108216545	C	T	c.8494C>T	p.Arg2832Cys	missense_variant	pathogenic	1	0	3.18385e-05	2.95696e-05	0.000123122	0	0	4.40048e-05	3.26733e-05	0	0	0	3.89833e-05	3.27697e-05
ATM	NM_000051.3	CCDS31669	11	108236086	108236086	C	T	c.9022C>T	p.Arg3008Cys	missense_variant	pathogenic	1	2.6e-05	1.59091e-05	1.26641e-05	6.15157e-05	0	5.43774e-05	1.7588e-05	0	0	0	5.65355e-05	1.94746e-05	0
ATM	NM_000051.3	CCDS31669	11	108202604	108202604	A	C	c.7630-2A>C		splice_acceptor	pathogenic	1	5.3e-05	7.96394e-06	4.22647e-06	0	0	0	1.76215e-05	0	0	0	0	9.75705e-06	0
ATM	NM_000051.3	CCDS31669	11	108121687	108121687	C	T	c.1495C>T	p.Gln499*	stop_gained	pathogenic	1	0	0	0	0	0	0	0	0	0	0	0	0	0
ATM	NM_000051.3	CCDS31669	11	108236206	108236207	CT	C	c.9146delT	p.Phe3049fs	frameshift_variant	likely-pathogenic	1	0	0	0	0	0	0	0	0	0	0	0	0	0
ATM	NM_000051.3	CCDS31669	11	108129749	108129749	C	T	c.2413C>T	p.Arg805*	stop_gained	pathogenic	1	0	3.98067e-05	3.8018e-05	0	0	0.0003263	1.76004e-05	6.53637e-05	0	0	0.000282678	1.94818e-05	6.55566e-05
ATM		CCDS31669	11	NP	NP	NP	NP	Del. ex. 27-28	NP	CNV	pathogenic	1	NP	NP	NP	NP	NP	NP	NP	NP	NP	NP	NP	NP	NP
BARD1	NM_000465.3	CCDS2397	2	215661822	215661824	GCT	G	c.176_177delAG	p.Glu59fs	frameshift_variant	pathogenic	1	0.000211	0	0	0	0	0	0	0	0	0	0	0	0
BARD1	NM_000465.3	CCDS2397	2	215610497	215610498	CA	C	c.1758delT	p.Ser586fs	frameshift_variant	likely-pathogenic	1	0	0	0	0	0	0	0	0	0	0	0	0	0
BLM	NM_000057.3	CCDS10363	15	91304245	91304245	C	T	c.1642C>T	p.Gln548*	stop_gained	pathogenic	1	5.3e-05	0.000138865	0.000117224	0	3.0106e-05	0	0.000286939	0	0	3.04099e-05	0	0.000248702	0
BLM	NM_000057.3	CCDS10363	15	91354433	91354433	A	G	c.3875-2A>G		splice_acceptor	likely-pathogenic	1	0	7.95456e-06	4.22108e-06	0	0	0	1.75886e-05	0	0	0	0	9.73653e-06	0
BLM	NM_000057.3	CCDS10363	15	91328149	91328149	A	G	c.2663-2A>G		splice_acceptor	likely-pathogenic	1	0	0	0	0	0	0	0	0	0	0	0	0	0
BLM	NM_000057.3	CCDS10363	15	91310152	91310155	TATC	T	c.2207_2209delATC	p.Tyr736del	inframe_deletion	pathogenic	1	0.000106	0.000196306	0.000204155	0	0.00014579	0	3.53282e-05	0	0	0.000147215	0	3.91244e-05	0
BRCA1	NM_007294.3	CCDS11453	17	41244213	41244217	TCTTG	T	c.3331_3334delCAAG	p.Gln1111fs	frameshift_variant	pathogenic	1	2.6e-05	0	0	0	0	0	0	0	0	0	0	0	0
BRCA1	NM_007294.3	CCDS11453	17	41209079	41209079	T	TG	c.5266dupC	p.Gln1756fs	frameshift_variant	pathogenic	1	0.000317	0.000182907	0.000147707	0	2.89084e-05	0	0.000175796	0	0	2.91886e-05	0	0.000116786	0
BRCA1	NM_007294.3	CCDS11453.1	17	41228505	41228505	C	A	c.4484G>T	p.Arg1495Met	missense_variant	pathogenic	1	0	3.98134e-06	4.22572e-06	0	0	0	8.80344e-06	0	0	0	0	9.74773e-06	0
BRCA1	NM_007294.3	CCDS11453	17	41245861	41245861	G	A	c.1687C>T	p.Gln563*	stop_gained	pathogenic	1	0	2.79524e-05	2.54308e-05	0	0	0	6.18254e-05	0	0	0	0	5.8682e-05	0
BRCA1	NM_007294.3	CCDS11453	17	41258474	41258474	T	C	c.211A>G	p.Arg71Gly	missense_variant	pathogenic	1	0	4.0041e-06	4.25e-06	0	0	0	8.8358e-06	0	0	0	0	9.78263e-06	0
BRCA1	NM_007294.3	CCDS11453	17	41219623	41219623	A	G	c.5074+2T>C		splice_donor	pathogenic	1	2.6e-05	0	0	0	0	0	0	0	0	0	0	0	0
BRCA1	NM_007294.3	CCDS11453	17	41276044	41276046	ACT	A	c.68_69delAG	p.Glu23fs	frameshift_variant	pathogenic	1	2.6e-05	0.000227046	0.000219843	0	2.89084e-05	0	9.70411e-05	0.000130685	0	2.91886e-05	0	0.000107468	0.00013107
BRCA1	NM_007294.3	CCDS11453	17	41244587	41244587	C	CT	c.2960dupA	p.Ser988fs	frameshift_variant	pathogenic	1	0	0	0	0	0	0	0	0	0	0	0	0	0
BRCA1	NM_007294.3	CCDS11453	17	41244056	41244067	ACTAGTATCTTC	A	c.3481_3491delGAAGATACTAG	p.Glu1161fs	frameshift_variant	pathogenic	1	0	0	0	0	0	0	0	0	0	0	0	0	0
BRCA1	NM_007294.3	CCDS11453.1	17	41258504	41258504	A	C	c.181T>G	p.Cys61Gly	missense_variant	pathogenic	1	2.6e-05	3.19038e-05	2.5394e-05	0	0	0	6.16849e-05	0	0	0	0	4.87757e-05	0
BRCA1	NM_007294.3	CCDS11453.1	17	41258497	41258497	A	T	c.188T>A	p.Leu63*	stop_gained	pathogenic	1	2.6e-05	0	0	0	0	0	0	0	0	0	0	0	0
BRCA1	NM_007294.3	CCDS11453	17	41245141	41245143	TCA	T	c.2405_2406delTG	p.Val802fs	frameshift_variant	pathogenic	1	0	3.99077e-06	4.23643e-06	0	0	0	0	3.27139e-05	0	0	0	0	3.28106e-05
BRCA1	NM_007294.3	CCDS11453	17	41215378	41215378	G	A	c.5165C>T	p.Ser1722Phe	missense_variant	likely-pathogenic	1	0	0	0	0	0	0	0	0	0	0	0	0	0
BRCA1	NM_007294.3	CCDS11453	17	41251867	41251869	TAG	T	c.470_471delCT	p.Ser157fs	frameshift_variant	pathogenic	1	0	0	0	0	0	0	0	0	0	0	0	0	0
BRCA1	NM_007294.3	CCDS11453	17	41244657	41244659	CCA	C	c.2889_2890delTG	p.Gly964fs	frameshift_variant	pathogenic	1	0	0	0	0	0	0	0	0	0	0	0	0	0
BRCA1	NM_007294.3	CCDS11453	17	41246869	41246869	C	A	c.679G>T	p.Glu227*	stop_gained	pathogenic	1	0	0	0	0	0	0	0	0	0	0	0	0	0
BRCA1	NM_007294.3	CCDS11453	17	41276113	41276113	T	C	c.1A>G	p.Met1?	start_lost	pathogenic	1	0	0	0	0	0	0	0	0	0	0	0	0	0
BRCA1	NM_007294.3	CCDS11453	17	41276047	41276047	C	CT	c.66dupA	p.Glu23fs	frameshift_variant	pathogenic	1	0	0	0	0	0	0	0	0	0	0	0	0	0
BRCA1	NM_007294.3	CCDS11453.1	17	41234420	41234420	C	A	c.4357+1G>T		splice_donor	pathogenic	1	0	0	0	0	0	0	0	0	0	0	0	0	0
BRCA1	NM_007294.3	CCDS11453	17	41243479	41243483	CTTGA	C	c.4065_4068delTCAA	p.Asn1355fs	frameshift_variant	pathogenic	1	0	1.19596e-05	8.46353e-06	0	0	0	1.76143e-05	3.28106e-05	0	0	0	9.75324e-06	3.29077e-05
BRCA1	NM_007294.3	CCDS11453	17	41246459	41246460	AT	A	c.1088delA	p.Asn363fs	frameshift_variant	pathogenic	1	2.6e-05	0	0	0	0	0	0	0	0	0	0	0	0
BRCA1	NM_007294.3	CCDS11453	17	41246055	41246056	AG	A	c.1492delC	p.Leu498fs	frameshift_variant	pathogenic	1	0	0	0	0	0	0	0	0	0	0	0	0	0
BRCA1	NM_007294.3	CCDS11453.1	17	41219634	41219637	TAAC	T	c.5062_5064delGTT	p.Val1688del	inframe_deletion	pathogenic	1	0	0	0	0	0	0	0	0	0	0	0	0	0
BRCA1	NM_007294.3	CCDS11453	17	41245330	41245330	C	CT	c.2217dupA	p.Val740fs	frameshift_variant	pathogenic	1	0	0	0	0	0	0	0	0	0	0	0	0	0
BRCA1	NM_007294.3	CCDS11453	17	41243731	41243731	G	A	c.3817C>T	p.Gln1273*	stop_gained	pathogenic	1	0	0	0	0	0	0	0	0	0	0	0	0	0
BRCA1	NM_007294.3	CCDS11453	17	41276111	41276111	C	T	c.3G>A	p.Met1?	start_lost	likely-pathogenic	1	0	0	0	0	0	0	0	0	0	0	0	0	0
BRCA1	NM_007294.3	CCDS11453.1	17	41245510	41245510	T	TG	c.2037_2038insC	p.Lys680fs	frameshift_variant	pathogenic	1	0	0	0	0	0	0	0	0	0	0	0	0	0
BRCA1	NM_007294.3	CCDS11453	17	41199683	41199683	C	T	c.5444G>A	p.Trp1815*	stop_gained	pathogenic	1	0	0	0	0	0	0	0	0	0	0	0	0	0
BRCA1	NM_007294.3	CCDS11453	17	41258493	41258493	A	C	c.192T>G	p.Cys64Trp	missense_variant	likely-pathogenic	1	0	0	0	0	0	0	0	0	0	0	0	0	0
BRCA1	NM_007294.3	CCDS11453	17	41243950	41243950	G	A	c.3598C>T	p.Gln1200*	stop_gained	pathogenic	1	0	3.9854e-06	4.22965e-06	0	0	0	0	3.26797e-05	0	0	0	0	3.27761e-05
BRCA1	NM_007294.3	CCDS11453.1	17	41243630	41243632	CAA	C	c.3916_3917delTT	p.Leu1306fs	frameshift_variant	pathogenic	1	0	0	0	0	0	0	0	0	0	0	0	0	0
BRCA1	NM_007294.3	CCDS11453	17	41244291	41244291	A	C	c.3257T>G	p.Leu1086*	stop_gained	pathogenic	1	0	0	0	0	0	0	0	0	0	0	0	0	0
BRCA1	NM_007294.3	CCDS11453	17	41222967	41222967	G	A	c.4964C>T	p.Ser1655Phe	missense_variant	likely-pathogenic	1	0	0	0	0	0	0	0	0	0	0	0	0	0
BRCA1	NM_007294.3	CCDS11453	17	41242963	41242963	G	A	c.4183C>T	p.Gln1395*	stop_gained	pathogenic	1	0	4.11801e-06	4.36796e-06	0	0	0	9.13009e-06	0	0	0	0	1.01004e-05	0
BRCA1	NM_007294.3	CCDS11453	17	41226347	41226347	C	T	c.4675+1G>A		splice_donor	pathogenic	1	0	0	0	0	0	0	0	0	0	0	0	0	0
BRCA1	NM_007294.3		17	41246207	41246207	A	AC	c.1340_1341insG	p.His448fs	frameshift_variant	pathogenic	1	2.6e-05	0	0	0	0	0	0	0	0	0	0	0	0
BRCA1	NM_007294.3	CCDS11453	17	41245585	41245585	A	AC	c.1962dupG	p.Tyr655fs	frameshift_variant	pathogenic	1	0	0	0	0	0	0	0	0	0	0	0	0	0
BRCA1	NM_007294.3	CCDS11453	17	41215947	41215947	C	T	c.5096G>A	p.Arg1699Gln	missense_variant	pathogenic	1	0	2.38795e-05	2.53406e-05	0	0	0	5.28085e-05	0	0	0	0	5.84556e-05	0
BRCA1	NM_007294.3	CCDS11453	17	41245370	41245372	AAG	A	c.2176_2177delCT	p.Leu726fs	frameshift_variant	pathogenic	1	0	0	0	0	0	0	0	0	0	0	0	0	0
BRCA1	NM_007294.3		17	41246167	41246167	A	AA	c.1380_1381insT	p.Gly462fs	frameshift_variant	pathogenic	1	0	0	0	0	0	0	0	0	0	0	0	0	0
BRCA1	NM_007294.3		17	41219665	41219669	ATTAG	A	c.5030_5033delCTAA	p.Thr1677fs	frameshift_variant	pathogenic	1	0	0	0	0	0	0	0	0	0	0	0	0	0
BRCA1		CCDS11453	17	NP	NP	NP	NP	Del. ex. 1-11	NP	CNV	likely-pathogenic	1	NP	NP	NP	NP	NP	NP	NP	NP	NP	NP	NP	NP	NP
BRCA1		CCDS11453.1	17	NP	NP	NP	NP	Del. ex. 1	NP	CNV	pathogenic	1	NP	NP	NP	NP	NP	NP	NP	NP	NP	NP	NP	NP	NP
BRCA2	NM_000059.3		13	32893302	32893303	NP	NP	c.156_157insAlu		Insertion	pathogenic	1	NP	NP	NP	NP	NP	NP	NP	NP	NP	NP	NP	NP	NP
BRCA2	NM_000059.3	CCDS9344	13	32905168	32905168	G	A	c.793+1G>A		splice_donor	pathogenic	1	0	0	0	0	0	0	0	0	0	0	0	0	0
BRCA2	NM_000059.3	CCDS9344	13	32915148	32915148	C	G	c.6656C>G	p.Ser2219*	stop_gained	pathogenic	1	2.6e-05	0	0	0	0	0	0	0	0	0	0	0	0
BRCA2	NM_000059.3	CCDS9344	13	32968951	32968951	C	T	c.9382C>T	p.Arg3128*	stop_gained	pathogenic	1	0	1.19351e-05	8.44509e-06	0.000123031	0	0	8.7974e-06	0	0	0	0	9.74127e-06	0
BRCA2	NM_000059.3	CCDS9344	13	32911297	32911301	TAAAC	T	c.2808_2811delACAA	p.Ala938fs	frameshift_variant	pathogenic	1	0.000159	7.97283e-06	8.46145e-06	0	0	0	1.76407e-05	0	0	0	0	1.95301e-05	0
BRCA2	NM_000059.3	CCDS9344	13	32945092	32945092	G	A	c.8488-1G>A		splice_acceptor	pathogenic	1	0.000238	0	0	0	0	0	0	0	0	0	0	0	0
BRCA2	NM_000059.3	CCDS9344	13	32907420	32907420	G	GA	c.1813dupA	p.Ile605fs	frameshift_variant	pathogenic	1	0	1.29251e-05	9.16658e-06	6.56082e-05	3.25076e-05	0	9.424e-06	0	0	3.28386e-05	0	0	0
BRCA2	NM_000059.3	CCDS9344.1	13	32914893	32914898	ATAACT	A	c.6405_6409delCTTAA	p.Asn2135fs	frameshift_variant	pathogenic	1	0.000106	4.15576e-06	0	0	0	0	0	0	0	0	0	0	0
BRCA2	NM_000059.3	CCDS9344	13	32890599	32890599	T	G	c.2T>G	p.Met1?	start_lost	pathogenic	1	0	7.95729e-06	4.22244e-06	0	5.78369e-05	0	0	0	0	2.91971e-05	0	0	0
BRCA2	NM_000059.3	CCDS9344	13	32968940	32968940	A	T	c.9371A>T	p.Asn3124Ile	missense_variant	likely-pathogenic	1	0	3.97858e-06	4.22279e-06	0	0	0	8.7974e-06	0	0	0	0	9.74127e-06	0
BRCA2	NM_000059.3	CCDS9344	13	32912869	32912871	CTT	C	c.4380_4381delTT	p.Ser1461fs	frameshift_variant	pathogenic	1	5.3e-05	0	0	0	0	0	0	0	0	0	0	0	0
BRCA2	NM_000059.3	CCDS9344	13	32911755	32911755	C	CT	c.3264dupT	p.Gln1089fs	frameshift_variant	pathogenic	1	0	2.5767e-05	2.7475e-05	0	0.000196014	0	0	0	0	0.000198164	0	0	0
BRCA2	NM_000059.3	CCDS9344	13	32914528	32914529	CA	C	c.6039delA	p.Val2014fs	frameshift_variant	likely-pathogenic	1	0	0	0	0	0	0	0	0	0	0	0	0	0
BRCA2	NM_000059.3	CCDS9344	13	32900635	32900635	G	A	c.517-1G>A		splice_acceptor	pathogenic	1	0	0	0	0	0	0	0	0	0	0	0	0	0
BRCA2	NM_000059.3	CCDS9344	13	32914102	32914107	CAGTAA	C	c.5616_5620delAGTAA	p.Lys1872fs	frameshift_variant	pathogenic	1	0	4.0423e-06	4.29321e-06	6.21504e-05	0	0	0	0	0	0	0	0	0
BRCA2	NM_000059.3	CCDS9344	13	32953453	32953453	G	A	c.8755-1G>A		splice_acceptor	likely-pathogenic	1	0	0	0	0	0	0	0	0	0	0	0	0	0
BRCA2	NM_000059.3	CCDS9344	13	32913453	32913454	GT	G	c.4963delT	p.Tyr1655fs	frameshift_variant	likely-pathogenic	1	0	0	0	0	0	0	0	0	0	0	0	0	0
BRCA2	NM_000059.3	CCDS9344	13	32900750	32900750	G	A	c.631G>A	p.Val211Ile	missense_variant	pathogenic	1	0	0	0	0	0	0	0	0	0	0	0	0	0
BRCA2	NM_000059.3	CCDS9344	13	32910868	32910868	C	G	c.2376C>G	p.Tyr792*	stop_gained	pathogenic	1	0	0	0	0	0	0	0	0	0	0	0	0	0
BRCA2	NM_000059.3	CCDS9344	13	32937406	32937406	T	A	c.8067T>A	p.Cys2689*	stop_gained	pathogenic	1	0	0	0	0	0	0	0	0	0	0	0	0	0
BRCA2	NM_000059.3	CCDS9344	13	32929179	32929179	A	AT	c.7191dupT	p.Thr2398fs	frameshift_variant	pathogenic	1	0	0	0	0	0	0	0	0	0	0	0	0	0
BRCA2	NM_000059.3	CCDS9344.1	13	32910658	32910660	AAG	A	c.2167_2168delAG	p.Ser723fs	frameshift_variant	likely-pathogenic	1	0	0	0	0	0	0	0	0	0	0	0	0	0
BRCA2	NM_000059.3	CCDS9344	13	32907420	32907421	GA	G	c.1813delA	p.Ile605fs	frameshift_variant	pathogenic	1	0	3.4467e-05	3.66663e-05	0	9.75229e-05	0	1.8848e-05	0.000111607	0	9.85157e-05	0	2.09227e-05	0.000111957
BRCA2	NM_000059.3	CCDS9344.1	13	32954022	32954023	CA	C	c.9097delA	p.Thr3033fs	frameshift_variant	pathogenic	1	0	1.21975e-05	8.6221e-06	0	2.941e-05	5.55679e-05	0	0	0	0	5.77101e-05	0	0
BRCA2	NM_000059.3	CCDS9344.1	13	32929050	32929050	C	T	c.7060C>T	p.Gln2354*	stop_gained	pathogenic	1	0	0	0	0	0	0	0	0	0	0	0	0	0
BRCA2	NM_000059.3	CCDS9344	13	32913794	32913796	CTT	C	c.5303_5304delTT	p.Leu1768fs	frameshift_variant	pathogenic	1	0	3.99399e-06	0	0	0	0	8.83845e-06	0	0	0	0	0	0
BRCA2	NM_000059.3	CCDS9344	13	32900274	32900276	AAG	A	c.466_467delGA	p.Asp156fs	frameshift_variant	pathogenic	1	0	0	0	0	0	0	0	0	0	0	0	0	0
BRCA2	NM_000059.3	CCDS9344	13	32914953	32914955	ATC	A	c.6468_6469delTC	p.Gln2157fs	frameshift_variant	pathogenic	1	0	0	0	0	0	0	0	0	0	0	0	0	0
BRCA2	NM_000059.3	CCDS9344	13	32945091	32945091	A	C	c.8488-2A>C		splice_acceptor	pathogenic	1	2.6e-05	0	0	0	0	0	0	0	0	0	0	0	0
BRCA2	NM_000059.3	CCDS9344	13	32893239	32893239	G	A	c.93G>A	p.Trp31*	stop_gained	pathogenic	1	0	0	0	0	0	0	0	0	0	0	0	0	0
BRCA2	NM_000059.3	CCDS9344	13	32899321	32899321	G	T	c.425G>T	p.Ser142Ile	missense_variant	likely-pathogenic	1	0	0	0	0	0	0	0	0	0	0	0	0	0
BRCA2	NM_000059.3	CCDS9344	13	32905109	32905110	AT	A	c.738delT	p.Phe246fs	frameshift_variant	pathogenic	1	0	0	0	0	0	0	0	0	0	0	0	0	0
BRCA2	NM_000059.3	CCDS9344.1	13	32954180	32954180	C	T	c.9154C>T	p.Arg3052Trp	missense_variant	pathogenic	1	0	1.19432e-05	1.26752e-05	0	2.89201e-05	0	8.80483e-06	3.26669e-05	0	2.91971e-05	0	9.74849e-06	3.27633e-05
BRCA2	NM_000059.3	CCDS9344	13	32915082	32915084	CTG	C	c.6591_6592delTG	p.Glu2198fs	frameshift_variant	pathogenic	1	0	4.05815e-06	4.3106e-06	0	0	0	0	3.42419e-05	0	0	0	0	3.43477e-05
BRCA2	NM_000059.3	CCDS9344	13	32914209	32914213	ACTCT	A	c.5720_5723delCTCT	p.Ser1907fs	frameshift_variant	pathogenic	1	0	0	0	0	0	0	0	0	0	0	0	0	0
BRCA2	NM_000059.3	CCDS9344	13	32937582	32937582	G	A	c.8243G>A	p.Gly2748Asp	missense_variant	pathogenic	1	0	8.03019e-06	8.52798e-06	0	0	0	1.79488e-05	0	0	0	0	1.99179e-05	0
BRCA2	NM_000059.3	CCDS9344	13	32893435	32893435	G	T	c.289G>T	p.Glu97*	stop_gained	pathogenic	1	0	0	0	0	0	0	0	0	0	0	0	0	0
BRCA2	NM_000059.3	CCDS9344.1	13	32954022	32954022	C	CA	c.9097dupA	p.Thr3033fs	frameshift_variant	pathogenic	1	0	1.21975e-05	8.6221e-06	6.28615e-05	0	0	1.81061e-05	0	0	0	0	2.00296e-05	0
BRCA2	NM_000059.3	CCDS9344	13	32914782	32914782	C	CTA	c.6290_6291insTA	p.Arg2099fs	frameshift_variant	likely-pathogenic	1	0	0	0	0	0	0	0	0	0	0	0	0	0
BRCA2	NM_000059.3	CCDS9344	13	32913707	32913707	T	TA	c.5216dupA	p.Tyr1739fs	frameshift_variant	pathogenic	1	2.6e-05	0	0	0	0	0	0	0	0	0	0	0	0
BRCA2	NM_000059.3	CCDS9344	13	32953974	32953974	C	G	c.9041C>G	p.Ser3014*	stop_gained	pathogenic	1	0	0	0	0	0	0	0	0	0	0	0	0	0
BRCA2	NM_000059.3	CCDS9344	13	32937513	32937513	G	A	c.8174G>A	p.Trp2725*	stop_gained	pathogenic	1	0	0	0	0	0	0	0	0	0	0	0	0	0
BRCA2	NM_000059.3	CCDS9344	13	32914529	32914529	A	T	c.6037A>T	p.Lys2013*	stop_gained	pathogenic	1	0	0	0	0	0	0	0	0	0	0	0	0	0
BRCA2	NM_000059.3	CCDS9344	13	32910989	32910998	CTGTTGCCAC	CAACAG	c.2498_2506delinsAACAG	p.Leu833Gln fs*7	frameshift_variant	pathogenic	1	0	0	0	0	0	0	0	0	0	0	0	0	0
BRCA2	NM_000059.3	CCDS9344	13	32930747	32930747	G	A	c.7617+1G>A		splice_donor	pathogenic	1	0	0	0	0	0	0	0	0	0	0	0	0	0
BRCA2	NM_000059.3	CCDS9344	13	32914939	32914939	T	TA	c.6450dupA	p.Val2151fs	frameshift_variant	pathogenic	1	0	0	0	0	0	0	0	0	0	0	0	0	0
BRCA2		CCDS9344	13	NP	NP	NP	NP	Del. ex. 2	NP	CNV	likely-pathogenic	1	NP	NP	NP	NP	NP	NP	NP	NP	NP	NP	NP	NP	NP
BRIP1	NM_032043.2	CCDS11631	17	59937155	59937156	AC	A	c.205+1delG		splice_donor	likely-pathogenic	1	0	0	0	0	0	0	0	0	0	0	0	0	0
BRIP1	NM_032043.2	CCDS11631	17	59793412	59793412	G	A	c.2392C>T	p.Arg798*	stop_gained	pathogenic	1	0.000159	0.000165987	0.00014614	6.23208e-05	8.8506e-05	0	0.00029468	6.68986e-05	0	5.9577e-05	0	0.000276959	6.70961e-05
BRIP1	NM_032043.2	CCDS11631	17	59761146	59761146	A	AT	c.3260dupA	p.Asn1087fs	frameshift_variant	likely-pathogenic	1	0	3.98562e-06	4.23076e-06	0	0	0	8.81321e-06	0	0	0	0	9.76086e-06	0
BRIP1	NM_032043.2	CCDS11631.1	17	59853918	59853918	C	G	c.1941G>C	p.Trp647Cys	missense_variant	likely-pathogenic	1	0.000132	3.97981e-06	4.22362e-06	0	2.89235e-05	0	0	0	0	2.92022e-05	0	0	0
BRIP1	NM_032043.2	CCDS11631	17	59853925	59853925	T	G	c.1936-2A>C		splice_acceptor	likely-pathogenic	1	0	0	0	0	0	0	0	0	0	0	0	0	0
CDH1	NM_004360.4	CCDS10869	16	68771367	68771367	G	A	c.48+1G>A		splice_donor	pathogenic	1	0	0	0	0	0	0	0	0	0	0	0	0	0
CHEK2	NM_007194.3	CCDS13843	22	29121326	29121326	T	C	c.349A>G	p.Arg117Gly	missense_variant	likely-pathogenic	2	0.000396	0.00011941	0.000118289	0	0.000115647	0	0.000202593	0	0	0.000116768	0	0.000204838	0
CHEK2	NM_007194.3	CCDS13844.1	22	29130389	29130389	A	T	c.319+2T>A		splice_donor	likely-pathogenic	1	2.6e-05	6.7775e-05	7.19205e-05	0	0	0	4.41493e-05	0	0	0	0	4.88778e-05	0
CHEK2	NM_007194.3	CCDS13843	22	29091856	29091857	AG	A	c.1100delC	p.Thr367fs	frameshift_variant	pathogenic	1	0.000291	0.00204432	0.00205158	0.000394945	5.78804e-05	0	0.00254276	0	0	5.84419e-05	0	0.00257219	0
CHEK2	NM_007194.3	CCDS13843	22	29090054	29090054	G	A	c.1427C>T	p.Thr476Met	missense_variant	likely-pathogenic	1	0.000344	0.000329347	0.000314731	0.000203528	0.00017454	0	0.000542429	0	0	0.000175912	0	0.000519252	0
CHEK2	NM_007194.3	CCDS13843	22	29121087	29121087	A	G	c.470T>C	p.Ile157Thr	missense_variant	likely-pathogenic	1	0.000634	0.00412066	0.00402708	0.000123077	5.78168e-05	0	0.00393112	3.26669e-05	0	5.83771e-05	0	0.00359278	3.27633e-05
CHEK2	NM_007194.3	CCDS13843	22	29121242	29121242	G	A	c.433C>T	p.Arg145Trp	missense_variant	pathogenic	1	2.6e-05	5.17331e-05	4.22351e-05	0	8.67303e-05	0	5.28216e-05	3.26691e-05	0	5.83805e-05	0	3.89917e-05	3.27654e-05
CHEK2	NM_007194.3	CCDS13844.1	22	29091207	29091207	G	A	c.1283C>T	p.Ser428Phe	missense_variant	pathogenic	1	7.9e-05	0.000486443	0.000473978	0	0	0	7.06377e-05	3.27204e-05	0	0	0	7.82258e-05	3.2817e-05
CHEK2	NM_007194.3	CCDS33629	22	29091127	29091129	CTT	C	c.1361_1362delAA	p.Glu454fs	frameshift_variant	likely-pathogenic	1	0	0	0	0	0	0	0	0	0	0	0	0	0
FANCC	NM_000136.2	CCDS35071	9	97934315	97934315	T	A	c.456+4A>T		intronic_other	pathogenic	1	7.9e-05	0.000287414	0.000288082	0	2.89788e-05	0	7.05779e-05	0	0	2.92569e-05	0	6.83714e-05	0
FANCC	NM_000136.2	CCDS35071	9	97869488	97869488	G	A	c.1393C>T	p.Gln465*	stop_gained	pathogenic	1	7.9e-05	0	0	0	0	0	0	0	0	0	0	0	0
MEN1	NM_000244.3	CCDS31600	11	64573175	64573175	G	A	c.1132C>T	p.Pro378Ser	missense_variant	likely-pathogenic	1	0	0	0	0	0	0	0	0	0	0	0	0	0
MLH1		CCDS2663	3	NP	NP	NP	NP	Del. ex. 17-19	NP	CNV	pathogenic	1	NP	NP	NP	NP	NP	NP	NP	NP	NP	NP	NP	NP	NP
MSH2	NM_000251.2	CCDS1834	2	47656951	47656951	C	T	c.1147C>T	p.Arg383*	stop_gained	pathogenic	1	0	0	0	0	0	0	0	0	0	0	0	0	0
MUTYH	NM_001128425.1	CCDS41321.1	1	45798475	45798475	T	C	c.536A>G	p.Tyr179Cys	missense_variant	pathogenic	1	0.002009	0.00153507	0.0015364	0.000492611	0.00121429	0	0.0025407	3.26627e-05	0	0.00122606	0	0.00262815	3.2759e-05
MUTYH	NM_001128425.1	CCDS41322	1	45797228	45797228	C	T	c.1187G>A	p.Gly396Asp	missense_variant	pathogenic	1	0.004493	0.00302712	0.00295109	0.000820914	0.00303696	5.44722e-05	0.00491655	9.80008e-05	0	0.00306587	5.65995e-05	0.00490734	9.82833e-05
MUTYH	NM_001128425.1	CCDS41321.1	1	45797760	45797760	T	C	c.934-2A>G		splice_acceptor	likely-pathogenic	1	0.000159	0.00113335	0.00117748	0	0	0.015224	0	0.000130651	0	0	0.0154872	0	0.000131036
MUTYH	NM_001128425.1	CCDS41322	1	45798843	45798843	C	G	c.389-1G>C		splice_acceptor	pathogenic	1	0.000159	0	0	0	0	0	0	0	0	0	0	0	0
MUTYH	NM_001128425.1	CCDS41322	1	45798115	45798115	C	A	c.736G>T	p.Val246Phe	missense_variant	likely-pathogenic	1	0.000423	5.5936e-05	5.92552e-05	0	0.000376332	0	8.8483e-06	0	0	0.000379806	0	9.76543e-06	0
MUTYH	NM_001128425.1	CCDS41322	1	45797371	45797372	AG	A	c.1147delC	p.Ala385fs	frameshift_variant	pathogenic	1	0.00037	6.40174e-05	5.94652e-05	0	0.000115667	0	0.000106018	0	0	0.000116788	0	9.78397e-05	0
MUTYH	NM_001128425.1	CCDS41322	1	45798466	45798466	C	T	c.545G>A	p.Arg182His	missense_variant	pathogenic	1	0	1.19299e-05	8.44131e-06	0	0	0	2.63718e-05	0	0	0	0	1.94662e-05	0
MUTYH	NM_001128425.1	CCDS41322	1	45799108	45799108	G	A	c.325C>T	p.Arg109Trp	missense_variant	pathogenic	1	7.9e-05	3.97652e-05	4.22048e-05	0	2.89101e-05	0	5.27445e-05	6.53253e-05	0	2.91903e-05	0	5.83987e-05	6.55179e-05
MUTYH	NM_001128425.1	CCDS41322	1	45796890	45796893	TTCC	T	c.1437_1439delGGA	p.Glu480del	inframe_deletion	pathogenic	1	2.6e-05	9.54358e-05	9.7071e-05	0	0	0	0.000131861	0.000228639	0	0	0	0.000136266	0.000229313
MUTYH		CCDS520.1	1	NP	NP	NP	NP	Del. ex. 4-16		CNV	pathogenic	1	NP	NP	NP	NP	NP	NP	NP	NP	NP	NP	NP	NP	NP
MUTYH			1	NP	NP	NP	NP	Del. ex. 3-7		CNV	pathogenic	1	NP	NP	NP	NP	NP	NP	NP	NP	NP	NP	NP	NP	NP
NBN	NM_002485.4	CCDS6249	8	90994963	90994965	GAA	G	c.156_157delTT	p.Ser53fs	frameshift_variant	pathogenic	1	0.000159	1.98872e-05	2.11076e-05	0	2.89084e-05	0	3.5176e-05	0	0	2.91886e-05	0	3.89492e-05	0
NF1	NM_000267.3	CCDS11264	17	29553702	29553702	G	C	c.2251G>C	p.Gly751Arg	missense_variant	likely-pathogenic	1	0	0	0	0	0	0	0	0	0	0	0	0	0
PALB2	NM_024675.3	CCDS32406	16	23619264	23619264	G	A	c.3271C>T	p.Gln1091*	stop_gained	likely-pathogenic	1	0	0	0	0	0	0	0	0	0	0	0	0	0
PALB2	NM_024675.3	CCDS32406	16	23646825	23646825	G	A	c.1042C>T	p.Gln348*	stop_gained	pathogenic	1	2.6e-05	0	0	0	0	0	0	0	0	0	0	0	0
PALB2	NM_024675.3	CCDS32406	16	23649449	23649449	A	C	c.50T>G	p.Leu17*	stop_gained	pathogenic	1	0	0	0	0	0	0	0	0	0	0	0	0	0
PALB2	NM_024675.3	CCDS32406	16	23647356	23647358	ATC	A	c.509_510delGA	p.Arg170fs	frameshift_variant	pathogenic	1	0	3.5793e-05	2.11052e-05	0	0	0	7.03408e-05	0	0	0	0	4.86779e-05	0
PALB2	NM_024675.3	CCDS32406	16	23646627	23646627	G	A	c.1240C>T	p.Arg414*	stop_gained	pathogenic	1	0.000132	7.97505e-06	8.46511e-06	0	2.89134e-05	0	8.82114e-06	0	0	2.91937e-05	0	9.76944e-06	0
PALB2	NM_024675.3	CCDS32406	16	23646192	23646196	GAATA	G	c.1671_1674delTATT	p.Ile558fs	frameshift_variant	likely-pathogenic	1	0	3.99853e-06	4.24268e-06	0	0	0	8.86776e-06	0	0	0	0	9.81759e-06	0
PALB2	NM_024675.3	CCDS32406	16	23646723	23646727	TAAGA	T	c.1140_1143delTCTT	p.Ser380fs	frameshift_variant	pathogenic	1	0	7.96115e-06	8.45016e-06	0	0	0	1.76118e-05	0	0	0	0	1.95038e-05	0
PALB2	NM_024675.3	CCDS32406	16	23632787	23632788	GT	G	c.3008delA	p.Asn1003fs	frameshift_variant	pathogenic	1	0	0	0	0	0	0	0	0	0	0	0	0	0
PALB2	NM_024675.3	CCDS32406.1	16	23649390	23649390	C	T	c.108+1G>A		splice_donor	likely-pathogenic	1	0	0	0	0	0	0	0	0	0	0	0	0	0
PALB2	NM_024675.3	CCDS32406	16	23632768	23632769	CA	C	c.3027delT	p.Glu1010fs	frameshift_variant	pathogenic	1	0	0	0	0	0	0	0	0	0	0	0	0	0
PALB2	NM_024675.3	CCDS32406	16	23637719	23637719	C	G	c.2587-1G>C		splice_acceptor	likely-pathogenic	1	0	3.97668e-06	4.22062e-06	0	0	0	0	3.26627e-05	0	0	0	0	3.2759e-05
PALB2	NM_024675.3	CCDS32406	16	23619185	23619185	C	T	c.3350G>A	p.Arg1117Lys	missense_variant	likely-pathogenic	1	2.6e-05	0	0	0	0	0	0	0	0	0	0	0	0
PALB2	NM_024675.3	CCDS32406	16	23646442	23646442	T	TG	c.1424dupC	p.Arg476fs	frameshift_variant	pathogenic	1	0	0	0	0	0	0	0	0	0	0	0	0	0
PALB2	NM_024675.3	CCDS32406	16	23647151	23647152	CT	C	c.715delA	p.Arg239fs	frameshift_variant	pathogenic	1	0	0	0	0	0	0	0	0	0	0	0	0	0
PALB2	NM_024675.3	CCDS32406	16	23646327	23646327	C	CT	c.1539dupA	p.Gly514fs	frameshift_variant	pathogenic	1	0	0	0	0	0	0	0	0	0	0	0	0	0
PMS2	NM_000535.6	CCDS5343	7	6045549	6045549	C	A	c.137G>T	p.Ser46Ile	missense_variant	likely-pathogenic	1	0.000291	0.000162747	0.000154435	0	0.000261036	0	0.000281926	0	0	0.00026325	0	0.000268839	0
PTEN	NM_000314.6	CCDS31238	10	89685316	89685316	T	C	c.209+2T>C		splice_donor	likely-pathogenic	1	0	0	0	0	0	0	0	0	0	0	0	0	0
RAD51C	NM_058216.2	CCDS11611.1	17	56780641	56780641	T	C	c.656T>C	p.Leu219Ser	missense_variant	likely-pathogenic	1	0.000264	7.95906e-06	8.44702e-06	0	2.89134e-05	0	8.79925e-06	0	0	2.9192e-05	0	9.74279e-06	0
RAD51C	NM_058216.2	CCDS11611.2	17	56798155	56798165	TTGCTTGTTCC	T	c.890_899delTTGTTCCTGC	p.Leu297fs	frameshift_variant	pathogenic	1	0.000159	0	0	0	0	0	0	0	0	0	0	0	0
RAD51C	NM_058216.2	CCDS11611.3	17	56772550	56772550	G	A	c.404G>A	p.Cys135Tyr	missense_variant	likely-pathogenic	1	0.000132	4.05245e-06	4.29317e-06	0	0	0	8.99167e-06	0	0	0	0	9.93147e-06	0
RAD51C	NM_058216.2	CCDS11611.4	17	56787223	56787223	C	T	c.709C>T	p.Arg237*	stop_gained	pathogenic	1	0.000449	1.59125e-05	1.26665e-05	0	0	5.43656e-05	1.75951e-05	0	0	0	5.65227e-05	9.74089e-06	0
RAD51C			17	NP	NP	NP	NP	Del. ex. 4	NP	CNV	likely-pathogenic	1	NP	NP	NP	NP	NP	NP	NP	NP	NP	NP	NP	NP	NP
RAD51D	NM_002878.3	CCDS11287	17	33430317	33430317	G	A	c.694C>T	p.Arg232*	stop_gained	pathogenic	1	0.000211	1.22037e-05	1.29116e-05	0	0	0	2.69896e-05	0	0	0	0	2.97318e-05	0
RECQL	NM_002907.3	CCDS31756	12	21636334	21636334	G	GCTACATC	c.675_676insGATGTAG	p.Gln226fs	frameshift_variant	likely-pathogenic	1	7.9e-05	0	0	0	0	0	0	0	0	0	0	0	0
RECQL	NM_002907.3	CCDS31756.1	12	21639416	21639421	AGAACT	A	c.493_497delAGTTC	p.Ser165fs	frameshift_variant	likely-pathogenic	1	0	0	0	0	0	0	0	0	0	0	0	0	0
TP53	NM_000546.5	CCDS11118	17	7574017	7574017	C	T	c.1010G>A	p.Arg337His	missense_variant	pathogenic	1	0.000449	1.19595e-05	4.22962e-06	0	5.78972e-05	0	0	0	0	2.92261e-05	0	0	0
TP53	NM_000546.5	CCDS11118	17	7577538	7577538	C	T	c.743G>A	p.Arg248Gln	missense_variant	pathogenic	1	0	1.19297e-05	8.4411e-06	0	0	0	2.63722e-05	0	0	0	0	1.94666e-05	0
TP53	NM_000546.5	CCDS11118	17	7577548	7577548	C	T	c.733G>A	p.Gly245Ser	missense_variant	pathogenic	1	0	0	0	0	0	0	0	0	0	0	0	0	0
TP53	NM_000546.5	CCDS11118	17	7579407	7579430	ACAGGGGCCAGGAGGGGGCTGGTG	A	c.257_279delCACCAGCCCCCTCCTGGCCCCTG	p.Ala86fs	frameshift_variant	pathogenic	1	0	0	0	0	0	0	0	0	0	0	0	0	0
TP53	NM_000546.5	CCDS11118	17	7577563	7577563	T	C	c.718A>G	p.Ser240Gly	missense_variant	likely-pathogenic	1	0	0	0	0	0	0	0	0	0	0	0	0	0
TP53	NM_000546.5	CCDS11118	17	7578534	7578534	C	G	c.396G>C	p.Lys132Asn	missense_variant	likely-pathogenic	1	0	0	0	0	0	0	0	0	0	0	0	0	0
TP53	NM_000546.5	CCDS11118	17	7577539	7577539	G	A	c.742C>T	p.Arg248Trp	missense_variant	pathogenic	1	0	3.97652e-06	4.22048e-06	0	0	0	8.7909e-06	0	0	0	0	9.73331e-06	0
TP53	NM_000546.5	CCDS11118	17	7577093	7577093	C	G	c.845G>C	p.Arg282Pro	missense_variant	likely-pathogenic	1	0	0	0	0	0	0	0	0	0	0	0	0	0
TP53	NM_000546.5	CCDS11118.1	17	7577120	7577120	C	T	c.818G>A	p.Arg273His	missense_variant	pathogenic	1	0	1.59328e-05	1.69067e-05	0	0	0	2.64271e-05	0	0	0	0	2.92477e-05	0
TP53	NM_000546.5	CCDS11118	17	7577094	7577094	G	A	c.844C>T	p.Arg282Trp	missense_variant	pathogenic	1	0	3.97757e-06	0	0	0	0	8.79291e-06	0	0	0	0	0	0
Copy-number variants and large structural rearrangements identified in the cases were excluded from the frequency calculation to be consistent with gnomAD frequencies.
CNV, copy number variation; NP, not provided.
