# Supplementary material for: Detection of germline variants in Brazilian breast cancer patients using multigene panel testing
Source: Sci Rep. 2022 Mar 9;12:4190. doi: 10.1038/s41598-022-07383-1 (PMC8907244; doi:10.1038/s41598-022-07383-1)
Supplement: Supplementary file 3 — Supplementary Table S3. [file 41598_2022_7383_MOESM3_ESM.xlsx]

## Sheet: Planilha1
Supplementary Table 3. Variants of uncertain significance
Gene - HGVS	n
APC	61
c.-43A>C	1
c.1553C>T	2
c.1564A>G	1
c.1580G>C	1
c.1604C>T	1
c.1762G>A	1
c.1864T>C	1
c.1925T>C	1
c.2110G>A	1
c.2204C>T	1
c.2254C>G	1
c.2360G>A	1
c.2627G>A	1
c.2642C>T	1
c.2847G>T	1
c.2995C>G	1
c.3029G>A	1
c.302G>A	1
c.3173A>G	2
c.3275A>C	1
c.3386T>C	1
c.3511C>T	4
c.3625G>A	1
c.388A>G	1
c.4124A>C	1
c.4310A>G	1
c.4333A>G	1
c.4349G>T	1
c.4556A>G	1
c.4583T>C	1
c.460G>A	1
c.5026A>G	3
c.5092G>A	1
c.5690A>C	1
c.5801C>T	2
c.5816A>T	2
c.647G>A	1
c.673G>C	1
c.7399C>A	4
c.7639T>G	1
c.7786T>G	1
c.7916A>C	1
c.8023C>T	1
c.8141G>A	1
c.8161C>T	1
c.8389A>G	1
c.848G>A	1
c.8524T>G	1
c.899C>T	1
ATM	137
c.1049C>T	2
c.1236G>T	1
c.125A>G	1
c.1273G>T	2
c.1370G>A	1
c.1516G>T	1
c.1595G>A	3
c.1703G>T	2
c.1825G>C	1
c.2021A>G	1
c.2125-48T>C	1
c.2167G>T	1
c.2182T>A	1
c.2254C>G	1
c.2289T>A	11
c.2336T>C	1
c.2466+5G>T	1
c.2735A>G	1
c.2879C>A	1
c.2921+4A>C	1
c.2932T>C	5
c.2944C>T	1
c.295A>G	2
c.320G>A	2
c.3256C>T	1
c.334G>A	2
c.3398A>T	1
c.3407A>G	1
c.3872T>C	1
c.3934A>G	1
c.395C>T	1
c.4082A>G	1
c.4091A>G	2
c.4148C>T	4
c.4388T>G	4
c.4414T>G	5
c.4424A>G	1
c.4709T>C	1
c.5071A>C	1
c.5185G>C	5
c.55A>G	1
c.5761A>G	1
c.5890A>G	2
c.5975A>C	3
c.6067G>A	4
c.6176C>T	1
c.6185C>A	1
c.6343G>A	2
c.6537T>G	1
c.6543G>T	1
c.6554T>C	1
c.6677T>C	1
c.6820G>A	2
c.6848C>T	1
c.6975G>A	1
c.7061C>T	1
c.7187C>G	2
c.7269A>T	1
c.7313C>T	3
c.7375C>G	9
c.7696G>A	1
c.7740A>C	1
c.7871G>C	1
c.7880A>G	1
c.7993C>G	1
c.8156G>A	2
c.8187A>C	1
c.8495G>A	1
c.8560C>T	6
c.8790C>G	1
c.8843T>C	2
c.9086G>A	2
c.9166G>T	1
BARD1	33
c.1247T>G	5
c.1314+5G>A	1
c.1376A>G	1
c.1569-13C>G	1
c.160A>G	1
c.1610A>G	1
c.1886G>T	1
c.1906G>A	1
c.1915T>C	2
c.1973G>A	1
c.1977A>G	1
c.2125C>T	1
c.2155A>G	1
c.2206T>C	1
c.308G>A	1
c.353A>G	1
c.490C>G	1
c.491A>C	1
c.716T>A	1
c.722C>G	1
c.77T>G	1
c.841C>T	5
c.842C>T	2
BLM	58
c.114A>G	2
c.11T>C	1
c.1216A>G	1
c.1228C>T	1
c.14C>T	2
c.1888T>C	1
c.1972A>G	1
c.2106T>A	1
c.2474C>T	1
c.2497G>A	1
c.254G>C	2
c.2556-8T>C	1
c.2561G>A	1
c.2570T>C	1
c.2594A>G	1
c.274A>G	1
c.3098T>C	1
c.3340C>T	1
c.3427G>A	3
c.3556A>G	1
c.3625T>A	2
c.3991A>G	1
c.4076+4T>G	1
c.4148C>G	1
c.4196T>C	1
c.43C>T	5
c.532G>A	2
c.543C>A	12
c.572G>T	1
c.645C>G	1
c.819_821delGAA	3
c.934T>G	1
c.968A>G	2
BRCA1	32
c.-20+5T>C	1
c.103G>T	1
c.135-5T>C	1
c.179A>G	1
c.1846_1848delTCT	1
c.213-14C>G	1
c.2597G>A	1
c.2798G>C	1
c.3012G>A	1
c.3047A>G	1
c.3119G>C	2
c.3143G>A	1
c.314A>G	1
c.3586A>T	1
c.3691T>C	1
c.372C>G	1
c.3782T>C	1
c.4262A>G	1
c.4304A>G	1
c.4358-2725T>C	1
c.4729T>C	1
c.4733A>G	1
c.4935G>C	1
c.5129G>A	1
c.5348T>C	3
c.5425_5430delGTTGTG	1
c.5531T>G	1
c.591C>T	1
c.995G>A	1
BRCA2	86
c.1211A>G	1
c.1504A>C	1
c.1564G>C	1
c.172G>A	1
c.2233A>G	1
c.223G>C	1
c.2274T>G	1
c.231T>G	1
c.2491G>A	1
c.2560A>G	1
c.2576T>C	1
c.2589T>A	1
c.280C>T	2
c.2918C>T	1
c.2998A>C	1
c.3152T>C	1
c.3170A>G	1
c.3835A>G	1
c.383A>G	2
c.3908G>A	1
c.4023A>C	1
c.4183G>T	2
c.4366G>A	1
c.449A>G	2
c.5068_5073dupAAAAAA	1
c.5096A>G	2
c.5228G>A	1
c.5270A>G	2
c.5284T>G	1
c.5467A>G	1
c.5612G>A	1
c.561G>C	1
c.5674G>A	1
c.5729A>T	1
c.5885T>C	1
c.6024G>C	1
c.6095C>T	2
c.6386A>G	1
c.6554C>T	2
c.6988A>G	2
c.7426_7428delGAA	1
c.7481G>A	1
c.7618-10T>G	2
c.7712A>G	1
c.7994A>G	1
c.7A>G	2
c.8035G>T	1
c.8092G>A	1
c.811G>A	5
c.8351G>A	1
c.8482A>G	2
c.8518A>G	2
c.8524C>T	2
c.8754+9G>A	1
c.9078G>C	1
c.9109C>A	1
c.9242T>C	1
c.9337A>G	1
c.9442G>T	1
c.9501+3A>T	1
c.9502-12T>G	2
c.9510C>G	1
c.9677A>G	1
c.967G>A	1
c.9875C>T	1
c.9945delA	1
c.9986A>G	1
BRIP1	47
c.-22C>A	1
c.1000G>T	1
c.1014A>G	1
c.1131A>G	1
c.1336A>C	1
c.1341-3C>G	1
c.139C>G	3
c.1427C>G	1
c.1629-3T>C	2
c.1871C>T	1
c.1919T>C	1
c.2220G>T	4
c.2593C>T	1
c.266C>G	1
c.2830C>G	1
c.2876C>G	1
c.2914G>A	1
c.3148A>C	1
c.316C>T	1
c.3275C>A	2
c.3412G>A	1
c.3559G>A	1
c.3651G>T	4
c.3691A>G	1
c.3693A>G	2
c.439T>C	1
c.588C>G	2
c.728T>C	1
c.854A>G	3
c.887A>G	2
c.93+4_93+7delAGTA	1
c.991A>T	1
CDH1	24
c.1136C>T	1
c.1721T>G	1
c.1774G>A	3
c.2204C>A	1
c.2351G>A	1
c.2440-6C>G	6
c.2494G>A	1
c.2635G>A	1
c.269G>A	1
c.387+5G>A	1
c.417G>C	1
c.671G>A	1
c.778C>T	1
c.79C>T	1
c.949T>C	2
c.976A>G	1
CDK4	4
c.-195G>A	1
c.632+9C>T	1
c.661G>A	1
c.689T>C	1
CDKN2A	7
c.148C>A	1
c.160A>C	1
c.369T>A	1
c.9_32delGGCGGCGGGGAGCAGCATGGAGCC	2
n.21994171C>A	1
n.21994296G>A	1
CHEK2	48
c.-4C>T	1
c.-9G>C	1
c.1024G>A	1
c.1036C>T	4
c.1141A>G	3
c.1216C>T	1
c.1312G>T	3
c.1423T>A	2
c.1513T>C	1
c.1556G>T	4
c.1567C>A	1
c.319+3966G>A	1
c.320-5T>A	5
c.331G>T	1
c.336C>G	2
c.475T>C	2
c.503C>T	1
c.542G>A	1
c.592+3A>T	1
c.695G>T	1
c.715G>A	4
c.888T>G	1
c.904G>A	1
c.917G>C	1
c.953G>A	2
c.962A>C	2
EGFR	20
c.116C>T	1
c.1816C>G	1
c.1837G>A	1
c.2024G>A	3
c.2033C>T	1
c.2485G>C	1
c.2885G>A	1
c.3245T>G	4
c.3352G>A	1
c.3467A>C	3
c.509G>A	1
c.731G>A	1
c.797C>A	1
FANCC	14
c.1069C>G	1
c.1374A>C	1
c.178G>A	1
c.202G>A	1
c.395C>G	1
c.413T>G	1
c.584A>T	1
c.668T>C	2
c.817G>A	3
c.839C>T	1
c.843+5G>A	1
MEN1	9
c.1180C>T	1
c.1633C>T	2
c.203C>T	1
c.236C>G	1
c.343C>G	2
c.409C>T	1
c.670-6C>G	1
MET	36
c.103A>T	1
c.1076G>A	1
c.1171G>A	1
c.1238G>A	1
c.1496A>G	1
c.1508T>A	1
c.1640G>A	1
c.1771C>T	1
c.1866G>C	1
c.1904A>G	1
c.1988C>T	2
c.2103-1G>T	1
c.2192G>A	1
c.236A>G	1
c.2879C>T	2
c.2962C>T	3
c.3049G>C	1
c.305G>A	2
c.3272C>T	3
c.3410G>C	1
c.362T>C	2
c.40C>T	1
c.4154C>G	1
c.467C>T	2
c.569A>G	1
c.71G>A	1
c.803C>T	1
MLH1	14
c.1154G>A	1
c.1360G>C	1
c.1392T>C	1
c.1453G>T	2
c.1500_1502delCAT	1
c.1615G>T	1
c.1876T>C	1
c.2107G>A	1
c.306+6C>T	1
c.5C>T	1
c.65G>C	1
c.884+39G>A	1
c.94A>G	1
MSH2	25
c.1045C>G	1
c.1130A>G	1
c.128A>G	1
c.138C>G	1
c.1563T>C	1
c.157G>T	1
c.1595T>C	1
c.1730T>C	1
c.1787A>G	1
c.1A>G	1
c.2005+8dupA	1
c.2008C>T	1
c.2009C>A	1
c.2111T>C	1
c.2417C>T	1
c.2606C>A	1
c.2785C>T	1
c.382C>G	2
c.435T>G	4
c.815C>T	2
MSH6	35
c.1120A>G	1
c.1321C>G	1
c.1406A>G	1
c.1651G>A	1
c.1661G>A	1
c.1730G>A	2
c.1932G>C	2
c.2180C>T	1
c.2347T>A	1
c.2667G>T	1
c.2693C>G	1
c.2752C>T	2
c.3019T>C	1
c.3160A>T	1
c.3245C>T	2
c.3260C>G	2
c.3270G>C	1
c.3307T>G	1
c.334A>G	1
c.3478G>A	1
c.34C>A	1
c.3524C>G	1
c.3961A>G	1
c.4002-10T>A	1
c.431G>T	2
c.650A>G	1
c.663A>C	2
c.923G>C	1
MUTYH	21
c.1070A>G	1
c.1289C>T	1
c.1310G>A	1
c.1508G>A	2
c.1599T>A	1
c.481G>C	3
c.568G>T	1
c.56G>A	1
c.650G>A	4
c.667A>G	1
c.690+3G>C	1
c.827G>A	1
c.932G>A	1
c.985G>A	2
NBN	28
c.1228A>G	1
c.1471G>A	1
c.171+4T>C	1
c.1912T>C	2
c.2060A>C	1
c.2140C>G	1
c.266G>A	1
c.283G>A	3
c.38-10T>A	1
c.511A>G	3
c.517A>G	2
c.628G>T	2
c.643C>T	7
c.806G>C	1
c.97A>G	1
NF1	18
c.1370A>T	1
c.2032C>A	1
c.2896G>A	1
c.3989A>C	1
c.4199C>T	1
c.4265C>T	1
c.4592A>G	1
c.4619G>A	1
c.4880C>T	1
c.5843A>T	1
c.6514G>C	1
c.6574A>G	1
c.6710G>A	1
c.6943G>A	1
c.7028G>A	1
c.7150A>G	1
c.7450G>A	1
c.8332G>A	1
NF2	13
c.1113C>G	1
c.1340+8G>T	2
c.1387G>A	1
c.1540A>G	1
c.1699G>A	1
c.1724A>G	1
c.1737+1432G>A	1
c.349T>G	1
c.610G>C	1
c.817A>G	1
c.947T>G	2
PALB2	38
c.101G>A	1
c.1217C>T	1
c.1226A>G	1
c.1250C>A	1
c.1252A>G	1
c.1379A>G	1
c.1588C>T	1
c.194C>T	1
c.1982C>G	1
c.2135C>T	1
c.2258G>A	1
c.2379C>T	1
c.23C>T	2
c.2401G>A	1
c.2438T>C	1
c.2453T>C	2
c.2506G>A	2
c.2720A>G	1
c.2816T>G	3
c.2927G>C	1
c.3056T>C	1
c.3085A>G	1
c.3184A>G	1
c.3194C>G	1
c.3233G>C	1
c.3257G>A	1
c.3428T>A	2
c.560C>A	1
c.656A>G	4
PMS2	18
c.1004A>G	1
c.1243G>A	1
c.1437C>G	1
c.1593_1610dupACATGTGGACTCTCAGGA	1
c.194T>G	1
c.2167C>G	1
c.2186_2187delTC	1
c.2405G>A	1
c.2445G>A	1
c.2523G>A	2
c.451C>T	1
c.497T>C	1
c.53T>C	1
c.572A>G	1
c.714C>A	1
c.825A>T	1
c.983A>G	1
POLD1	18
c.1687-2A>G	1
c.189G>T	1
c.197C>G	1
c.2052G>C	3
c.2874G>A	1
c.2987C>T	2
c.3157C>T	1
c.353C>T	2
c.455C>T	2
c.521G>A	1
c.674G>A	2
c.961G>A	1
POLE	31
c.1288G>A	1
c.1337G>A	1
c.139C>T	1
c.1534G>A	1
c.154C>T	1
c.1645T>C	1
c.1741G>T	1
c.2089C>A	1
c.2090C>G	1
c.2209A>G	1
c.2645A>G	2
c.2683G>A	1
c.3539AGA[2]	1
c.3715C>G	1
c.3865C>T	1
c.4476C>G	1
c.4523G>A	1
c.4754T>A	1
c.4945A>G	1
c.5398G>A	1
c.5573G>A	1
c.5575C>G	1
c.5895delAGG	1
c.6331-8C>T	1
c.6334C>T	1
c.6433C>T	1
c.6445C>T	1
c.6581A>G	1
c.6674G>A	1
c.6674G>A	1
PTEN	8
c.-701G>A	1
c.-921G>A	1
c.1078A>G	1
c.235G>A	1
c.256G>A	1
c.78C>T	1
c.882T>G	1
c.901G>A	1
RAD51C	12
c.1102C>T	1
c.32A>G	1
c.335G>C	1
c.3G>A	1
c.523G>A	1
c.571+4A>G	1
c.719T>C	1
c.760G>T	1
c.790G>A	3
c.870T>A	1
RAD51D	31
c.137C>G	1
c.146C>T	1
c.232T>G	1
c.263+1641C>T	1
c.26G>C	8
c.401A>G	1
c.480+4A>G	1
c.568G>A	1
c.70A>G	1
c.715C>T	1
c.716G>A	1
c.793G>A	1
c.80C>A	1
c.823C>T	1
c.83-3C>G	1
c.83-4T>A	1
c.862G>C	2
c.899G>A	1
c.904-3C>T	2
c.919G>A	1
c.932T>A	1
c.973G>A	1
RB1	10
c.1399C>G	1
c.2027T>C	1
c.2360G>A	1
c.2441A>G	1
c.59C>T	1
c.929G>A	4
c.940G>T	1
RECQL	26
c.1088A>G	3
c.1216+3A>G	1
c.1465A>G	3
c.1483G>C	5
c.1750C>T	1
c.1798-2A>T	1
c.1859C>G	2
c.371A>T	1
c.386G>A	1
c.406G>A	1
c.468T>G	2
c.487G>T	1
c.501+3A>G	1
c.518T>A	1
c.809G>A	1
c.86C>T	1
RET	28
c.1013C>T	1
c.1377G>T	1
c.1423C>T	2
c.1531G>A	1
c.1678C>T	2
c.1760-3C>T	1
c.1907C>T	1
c.1942G>A	3
c.1946C>T	1
c.2081G>A	1
c.2116G>A	1
c.2166G>T	1
c.2371T>A	1
c.2432C>G	1
c.2531G>A	1
c.2611G>A	1
c.3149G>A	2
c.452A>G	1
c.50_58dupTGCTGCTGC	1
c.785T>C	1
c.874G>A	1
c.961G>A	1
c.973G>A	1
STK11	16
c.1038C>T	3
c.1040C>T	1
c.1087A>G	1
c.1128G>T	1
c.1163A>G	1
c.1178A>G	1
c.188T>C	1
c.217T>C	1
c.465-3C>T	1
c.559G>A	1
c.613G>A	1
c.877G>A	1
c.911G>A	1
c.920+5G>A	1
TP53	11
c.285T>G	1
c.28G>A	1
c.417G>T	1
c.642T>G	1
c.66A>G	1
c.797G>A	1
c.869G>A	3
c.935C>G	1
c.993+303T>A	1
WT1	16
c.1048T>C	6
c.147C>G	1
c.190T>A	1
c.299C>G	1
c.376C>T	1
c.389C>T	2
c.526C>A	1
c.547C>T	2
c.634A>G	1
.
.
Total Geral	1033
